# Supplementary material for: Development and validation of a nomogram for predicting ongoing pregnancy in single vitrified-warmed blastocyst embryo transfer cycles
Source: Front Endocrinol (Lausanne). 2023 Nov 23;14:1257764. doi: 10.3389/fendo.2023.1257764 (PMC10702135; doi:10.3389/fendo.2023.1257764)
Supplement: Supplementary file 2 [file Table_1.xlsx]

## Sheet: Supplement_Table_1
	Supplementary Table 1.	Possible predictors identified in previous research
	Author	Location	Study desing	Type of Transfer	Prediction	Possible predictor variables factors	Area under the curve (AUC)		Published	Year
							Training (Development)	Validation (Testing)
1	Pengfei Qu et al.	China	Retrospective	Fresh	1st IVF cycle & cumlative live birth	①Female age, ②BMI, ③tubal factor infertility, ④male infertility, ⑤uterine factor infertility, ⑥unexplained infertility, ⑦AFC, and ⑧FSH	0.676 (95% CI: 0.668–0.684)	0.672 (95% CI: 0.660–0.684)	Frontiers in Endocrinology	2022
2	Yaoqiu Wu et al.	China	Retrospective	FET	Adenomyosis & FET live birth	①Age, ②uterine volume, ③blastocyst transfer, ④twin pregnancy, ⑤protocol in FET	0.837 (95% CI: 0.741–0.910)	0.737 (95% CI: 0.661–0.813)	Frontiers in Endocrinology	2022
3	Lionel Dessolle et al.	France	Retrospective	Fresh	Blastocyst transfer & cancellation	①Fertilization technique, ②number and quality ratio of the day 3 embryos, and ③ female age	0.75 (95% CI: 0.73–0.77)	0.80 (95% CI: 0.78–0.83)	Human Reproduction	2010
4	Qian Zhang et al.	China	Retrospective	FET	FET & clinical pregnancy	Endometrial-receptivity-related factors ① Age, ②BMI, ③type and number of embryos transferred, ④endometrial thickness, and ⑤FI, RI, PI, and number of endometrial and sub-endometrial blood flow	0.698 (95% CI: 0.673–0.722)	0.699 (95% CI: 0.656 – 0.743)	BMC Pregnancy and Childbirth	2022
5	N.Balachandren et al.	United Kingdom	Retrospective	Fresh	Cumulative live birth & ovarian reserve	① Age, ②duration of infertility, ③primary vs. secondary infertility, ④insemination method, ⑤ cause of infertility, ⑥ AMH, ⑦ FSH, and ⑧ antral follicle count (AFC)	0.68 (95 % CI: 0.63–0.73)		European Journal of OBGYN and Reproductive Biology	2020
6	Zizhen Guo et al.	China	Retrospective	Fresh & FET	EMT≤7.5 mm & FET	① Hysteroscopic adhesiolysis history, ② polycystic ovary syndrome, ③ Application of clomiphene, ④ ovarian stimulation protocol, and ⑤ Endometrial preparation protocol	0.760 (95% CI: 0.722–0.797)	0.713 (95% CI: 0.664–0.759)	RBMO	2022
7	Ma Yue et al.	China	Retrospective	Fresh & FET	Subchorionic hematoma & early pregnancy (IVF-ET/FET)	Subchorionic hematoma ① Fresh embryo transfer, ② polycystic ovary syndrome, ③hydrosalpinx, and ④thin endometrium were risk factors affecting the occurrence of SCH	0.783 (95% CI: 0.750–0.816)		Frontiers in Endocrinology	2021
8	Yubin Li et al.	Singapore	Retrospective	Fresh	Gonadotropin starting dose & GnRH antagonist protocol	① AMH level, ② AFC, and ③ BMI, and ④ basal serum FSH level	0.833 (95% CI: 0.829–0.837)		Frontiers in Endocrinology	2021
9	Marcos Ballester et al.	France	Retrospective	Fresh	Endometriosis & ICSI-IVF pregnancy rate	DIE Increased ① patient age, ② AMH level, and ③ increased number of ICSI-IVF cycles	0.76 (95% CI: 0.7–0.8)	0.68 (95% CI: 0.6–0.75)	Human Reproduction	2012
10	Fangyuan Li et al.	China	Retrospective	Fresh	Clinical pregnancy & poor ovarian responders during IVF/ICSI	① Age >35 years, ② BMI >24 kg/m2, ③ FSH >10 mIU/ml, ④ basic E2 >60 pg/ml, ⑤ type B or C of endometrium on hCG day, and the ⑥ number of high-quality embryos <2 were associated with pregnancy failure of POR patients	0.786 (95% CI: 0.710–0.861)	0.748 (95% CI: 0.668–0.827)	Frontiers in Endocrinology	2021
11	Feng Xiong et al.	China	Retrospective	FET	Blastocyst selection & vitrified-warmed embryo transfer cycles	① Maternal age, ② endometrial thickness, ③ oocyte number, ④ day-3 embryo quality, ⑤ blastocyst morphology, and ⑥ blastulation day were selected as the critical predictors of LB in the vitrified-thawed SBT cycle and fitted into a nomogram model	0.67	0.64	J. Obstet. Gynaecol. Re	2022
12	C C Hamel et al.	Netherlands	Retrospective	Fresh	Early pregnancy loss & medical treatment	① BMI, ② minor clinical symptoms (slight vaginal bleeding or some abdominal cramps), ③ mifepristone, ④ prior curettages (number of previous uterine aspirations)	0.676 (95% CI: 0.649–0.703 )		Human Reproduction	2022
13	Cheng-Wei Wang et al.	Taiwan	Retrospective (Big data)	Fresh & FET	Machine learning algorithms	① Ovarian stimulation protocol, ② number of frozen embryos, ③ female age, ④ number of embryo transfers, ⑤ duration of infertility, ⑥ cause of infertility, ⑦ micromanipulation technique, ⑧ number of IVF cycles performed, ⑨ the use of fresh/freeze-thaw, and ⑩ oocyte retrieval.	0.72	0.6783	PLOS ONE	2022
14	Claudine C et al.	Netherlands	Retrospective	Fresh	Elective single embryo transfer, ongoing pregnancy, and multiple pregnancy	① Female age, ② number of retrieved oocytes, ③ developmental stage score (morphology score), ④ two best embryos available for transfer, and ⑤ day of transfer. Younger age and high quality of transferred embryos were the best predictors for increased risk of multiple pregnancy	_	_	FERTILITY & STERILIT	2002
15	Lars D. M. Ottosen et al.	Danish	Retrospective	Fresh	Elective single embryo transfer & pregnancy	Age, duration of infertility, BMI, basal FSH, treatment type, indication, number oocytes retrieved, fertilization rate, score of best embryo, and score of the second best embryo. ① Embryo quality, ② patient age, and ③ basal FSH	0.64		J Assist Reprod Genet.	2007
16	A M Meijerink et al.	Netherlands	Retrospective	Fresh	TESE-ICSI cycle & live birth	Type of infertility (primary/secondary); duration of infertility (months); female age (years); parity (n); average menstrual cycle length (days); uterine abnormalities (yes/no); antral follicle count before stimulation (number of follicles <11 mm); alcohol use (self-reported; yes/no) for male and female; smoking status (self-reported; yes/no) for male and female; BMI at baseline (kg/m2) for male …	0.63 (95% CI: 0.59–0.67)	0.62 (95% CI: 0.58–0.68)	Human Reproduction	2016
17	Veronica Sarais et al.	Italy	Retrospective	Fresh & FET	IVF success	① Age, ② duration of infertility, ③ previous ongoing pregnancies, ④ male subfertility, ⑤ diminished ovarian reserve, ⑥ endometriosis, ⑦ basal FSH, ⑧ number of previously failed IVF cycles, ⑨ embryo after ovum retrieval, ⑩ number of embryos after ovum retrieval, ⑪ mean morphological score, ⑫ 8-cell embryos on day 3, and ⑬ morulae at day 3	0.64 (95% CI: 0.61–0.67)		Human Reproduction	2016
18	Jiahui Qiu et al.	China	Retrospective reviewed	Fresh & FET	Live brith	① Age, ② AMH, ③ BMI, ④ duration of infertility, ⑤ previous live birth, ⑥ previous miscarriage, ⑦ previous abortion, and ⑧ type of infertility	0.73		J Transl Med	2019
19	Seul Ki Kim et al.	Korea	Retrospective	Fresh	IVF-ET & ongoing pregnancy	① Patient age, ② HCG serum level and serum progesterone level	Age: 0.666 (0.599–0.733) hCG; 0.969 (0.951–0.987)		Obstet Gynecol Sci	2018
	The table presents a summary of the evidence for the nomogram evaluated.
	Fresh, fresh embryo transfer; FET, frozen embryo transfer; IVF, In vitro fertilization; ICSI, intracytoplasmic sperm injection; EMT, endometrial thickness; TESE, testicular sperm extraction; BMI, female body mass index, AFC, antral follicle count; FSH, basal serum follicle; stimulating hormone; FI, flow index; RI, resistive index; PI, pulsatility index; AMH, Anti-Mullerian Hormone; AFC, antral fo…
	FET conducted in the cycle following oocyte pick-up (Fresh cycle).
	References
	[1] P. Qu, L. Chen, D. Zhao, W. Shi, and J. Shi, Nomogram for the cumulative live birth in women undergoing the first IVF cycle: Base on 26, 689 patients in China. Frontiers in endocrinology 13 (2022) 900829.
	[2] Y. Wu, R. Yang, H. Lin, C. Cao, X. Jiao, and Q. Zhang, A Validated Model for Individualized Prediction of Live Birth in Patients With Adenomyosis Undergoing Frozen-Thawed Embryo Transfer. Frontiers in endocrinology 13 (2022) 902083.
	[3] L. Dessolle, T. Fréour, P. Barrière, E. Daraï, C. Ravel, M. Jean, and C. Coutant, A cycle-based model to predict blastocyst transfer cancellation. Human reproduction 25 (2010) 598-604.
	[4] Q. Zhang, X. Wang, Y. Zhang, H. Lu, and Y. Yu, Nomogram prediction for the prediction of clinical pregnancy in Freeze-thawed Embryo Transfer. BMC pregnancy and childbirth 22 (2022) 1-15.
	[5] N. Balachandren, M. Salman, N. Diu, S. Schwab, K. Rajah, and D. Mavrelos, Ovarian reserve as a predictor of cumulative live birth. European Journal of Obstetrics & Gynecology and Reproductive Biology 252 (2020) 273-277.
	[6] Z. Guo, W. Chen, Y. Wang, R. Chu, X. Xu, L. Zhang, L. Yan, and J. Ma, Nomogram to predict an endometrial thickness above 7.5 mm in the frozen embryo transfer cycle of women with a thin endometrium. Reproductive BioMedicine Online 44 (2022) 324-332.
	[7] M. Yue, L. Ma, Y. Cao, and J. Zhai, Application of a nomogram for predicting the risk of subchorionic hematoma in early pregnancy with in vitro fertilization-embryo transfer/frozen embryo transfer. Frontiers in endocrinology 12 (2021) 631097.
	[8] Y. Li, Y. Duan, X. Yuan, B. Cai, Y. Xu, and Y. Yuan, A novel nomogram for individualized gonadotropin starting dose in GnRH antagonist protocol. Frontiers in endocrinology 12 (2021) 688654.
	[9] M. Ballester, A. Oppenheimer, E. Mathieu d'Argent, C. Touboul, J.-M. Antoine, C. Coutant, and E. Daraï, Nomogram to predict pregnancy rate after ICSI–IVF cycle in patients with endometriosis. Human reproduction 27 (2012) 451-456.
	[10] F. Li, R. Lu, C. Zeng, X. Li, and Q. Xue, Development and Validation of a Clinical Pregnancy Failure Prediction Model for Poor Ovarian Responders During IVF/ICSI. Frontiers in endocrinology 12 (2021) 717288.
	[11] F. Xiong, and Q. Sun, A nomogram to assist blastocyst selection in vitrified-warmed embryo transfer cycles. 48 (2022) 1816-1828.
	[12] C.C. Hamel, P. Vart, F. Vandenbussche, D.D.M. Braat, M. Snijders, and S. Coppus, Predicting the likelihood of successful medical treatment of early pregnancy loss: development and internal validation of a clinical prediction model. Hum Reprod 37 (2022) 936-946.
	[13] C.W. Wang, and C.Y. Kuo, Predicting clinical pregnancy using clinical features and machine learning algorithms in in vitro fertilization. 17 (2022) e0267554.
	[14] C.C. Hunault, M.J. Eijkemans, M.H. Pieters, E.R. te Velde, J.D. Habbema, B.C. Fauser, and N.S. Macklon, A prediction model for selecting patients undergoing in vitro fertilization for elective single embryo transfer. Fertil Steril 77 (2002) 725-32.
	[15] L.D. Ottosen, U. Kesmodel, J. Hindkjaer, and H.J. Ingerslev, Pregnancy prediction models and eSET criteria for IVF patients--do we need more information? J Assist Reprod Genet 24 (2007) 29-36.
	[16] A.M. Meijerink, M. Cissen, M.H. Mochtar, K. Fleischer, I. Thoonen, A.A. de Melker, A. Meissner, S. Repping, D.D. Braat, M. van Wely, and L. Ramos, Prediction model for live birth in ICSI using testicular extracted sperm. Hum Reprod 31 (2016) 1942-51.
	[17] V. Sarais, M. Reschini, A. Busnelli, R. Biancardi, A. Paffoni, and E. Somigliana, Predicting the success of IVF: external validation of the van Loendersloot's model. Hum Reprod 31 (2016) 1245-52.
	[18] J. Qiu, P. Li, M. Dong, X. Xin, and J. Tan, Personalized prediction of live birth prior to the first in vitro fertilization treatment: a machine learning method. J Transl Med. 17 (2019) 317.
	[19] S.K. Kim, H. Kim, S. Oh, J.R. Lee, and B.C. Jee, Development of a novel nomogram for predicting ongoing pregnancy after in vitro fertilization and embryo transfer. 61 (2018) 669-674.

## Sheet: Supplement_Table_2
	Supplementary Table 2. Univariate and multivariate logistic regression analyses of maternal physiology assessment for ongoing pregnancy outcome
	Variables	Clinical_pregnancy		Ongoing pregnancy		Adjusted OR	P-value
		OR (95% CI)	P-value	OR (95% CI)	P-value	(95% CI)
	Maternal age at oocyte retrieval (years)
	≤37			2.439 (1.516–3.924)	0.001	2.331 (1.362–2.620)	0.002
	≥38			Reference		Reference
	Maternal age at FET (years)
	≤30	1.707 (0.970-3.004)	0.064	1.999 (1.121–3.565)	0.019	n/a
	≥31–≤34	2.062 (1.332-3.194)	0.001	2.124 (1.350–3.342)	0.001	n/a
	≥35–≤37	1.980 (1.208-3.245)	0.007	2.254 (1.356–3.745)	0.002	n/a
	≥38	Reference		Reference		n/a
	Female BMI
	Underweight (BMI <18.5Kg/m2)	0.935 (0.426-2.052)	0.867	1.020 (0.474–2.193)	0.96	n/a
	Normal weight (18.5 ≤ BMI < 24.9 Kg/m2)	0.608 (0.314-1.175)	0.139	0.627 (0.330–1.191)	0.154	n/a
	Overweight (BMI ≥ 25.0Kg/m2)	Reference		Reference		n/a
	Duration of Infertility (years)
	<2	Reference		Reference		n/a
	≥2–≤3	1.063 (0.713-1.586)	0.764	1.008 (0.675–1.505)	0.969	n/a
	≥4	1.160 (0.765-1.758)	0.485	1.040 (0.686–1.577)	0.853	n/a
	Number of previous IVF attempts
	≤1	1.259 (0.902-1.755)	0.177	1.305 (0.933–1.826)	0.12	n/a
	≥2	Reference		Reference		n/a
	Gravidity
	Yes	1.509 (0.847-2.689)	0.163	1.450 (0.925–2.549)	0.197	n/a
	No	Reference		Reference		n/a
	Basic follicle-stimulating hormone (FSH)
	≤5.90	Reference		Reference		n/a
	≥5.91–≤7.0	0.814 (0.519-1.276)	0.369	1.136 (0.725–1.781)	0.577	n/a
	≥7.01–≤8.37	1.015 (0.647-1.593)	0.948	1.123 (0.718–1.757)	0.611	n/a
	≥8.38	0.695 90.443-1.089)	0.112	0.921 (0.587–1.445)	0.721	n/a
	Basic estradiol hormone (E2)
	≤32.4	Reference		Reference		n/a
	≥32.5–≤41.4	0.686 (0.434-1.085)	0.107	0.852 (0.541–1.340)	0.487	n/a
	≥41.5–≤52.0	0.659 (0.418-1.040)	0.073	0.758 (0.482–1.190)	0.229	n/a
	≥52.1	0.725 (0.458-1.148)	0.171	0.721 (0.457–1.138)	0.16	n/a
	Serum anti-Mullerian hormone (AMH) level
	≤1.99			Reference		Reference
	≥2.0~≤4.0			1.568 (1.034–2.376)	0.034	1.673 (1.069–2.620)	0.024
	≥4.1			1.941 (1.289–2.923)	0.001	1.917 (1.148–2.875)	0.011
	MCD-AFC
	≤9	Reference		Reference		n/a
	≥10–≤14	1.644 (1.019-2.652)	0.042	1.709 (1.051–2.779)	0.031	n/a
	≥15–≤21	1.560 (0.978-2.489)	0.062	1.568 (0.974–2.525)	0.064	n/a
	≥22	2.022 (1.280-3.196)	0.003	2.038 (1.282–3.240)	0.003	n/a
	Endometrial preparation protocols
	Natural	0.799 (0.529-1.174)	0.241	0.992 90.594–1.309)	0.532	n/a
	HRT	Reference		Reference		n/a
	Endometrial thickness (mm)
	≤8	Reference		Reference		n/a
	≥8.1–≤9.0	1.049 (0.687-1.604)	0.824	1.096 (0.708–1.667)	0.705	n/a
	≥9.1–≤11.0	0.988 (0.670-1.456)	0.951	1.164 (0.797–1.722)	0.448	n/a
	≥11.1	1.763 (1.060-2.934)	0.029	1.908 (1.157–3.147)	0.011	n/a
	n/a, not applicable
	FET, frozen embryo transfer; BMI, body mass index; MCD, menstrual cycle day; AFC, antral follicle count; HRT, hormone replacement treatment.
	* Adjusted ORs are reported for variables in the final logistic regression model after backward stepwise selection

## Sheet: Supplement_Table_3
	Supplementary Table 3. Univariate and multivariate logistic regression analyses of uterine cavity assessment for FET-based ongoing pregnancy outcome
	Variables	Ongoing_pregnancy		Adjusted OR	P-value
		OR (95% CI)	P-value	(95% CI)
	Uterus position
	AV (anteverted uterus)	Reference		n/a
	RV (retroverted uterus)	0.964 (0.663–1.404)	0.85	n/a
	Uterine length (mm)
	≤72	1.099 (0.686–1.762)	0.694	n/a
	≥72.1–≤78.0	1.304 (0.806–2.108)	0.28	n/a
	≥78.1–≤85.0	0.847 (0.527–1.362)	0.493	n/a
	≥85.1	Reference		n/a
	Uterine anteroposterior diameter (mm)
	≤37	1.328 (0.790–2.231)	0.284	n/a
	≥37.1–≤43.0	1.452 (0.838–2.517)	0.183	n/a
	≥43.1–≤47.0	1.052 (0.602–1.839)	0.86	n/a
	≥47.1	Reference		n/a
	Width (mm)
	≤44	1.308 (0.526–3.250)	0.564	n/a
	≥44.1–≤48.0	1.183 (0.474–2.954)	0.718	n/a
	≥48.1–≤53.0	2.010 (0.826–4.892)	0.124	n/a
	≥53.1	Reference		n/a
	Uterine volume
	≤56.1	0.633 (0.257–1.560)	0.633	n/a
	≥56.2–≤73.9	0.923 (0.386–2.207)	0.857	n/a
	≥74.0–≤96.2	1.635 (0.683–3.915)	0.27	n/a
	≥96.3	Reference		n/a
	EM pathologic finding
	Yes	Reference		n/a
	NO	1.291 (0.708–2.353)	0.404	n/a
	Myoma
	Yes	Reference		n/a
	NO	0.508 (0.262–0.988)	0.046	n/a
	Adenomyosis
	Yes	Reference		Reference
	NO	3.801 (2.378–6.078)	0.001	3.801 (2.378–6.078)*	0.001
	CDSF
	Yes	Reference		n/a
	NO	0.795 (0.443–1.425)	0.441	n/a
	FET, frozen embryo transfer; EM, Endometrial; CDSF, Cul-de-Sac Fluid;
	n/a not applicable, * Adjusted ORs are reported for variables in the final logistic regression model after backward stepwise selection

## Sheet: Supplement_Table_4
	Supplementary Table 4. Univariate and multivariate logistic regression analysis of embryo assessment for FET-based ongoing pregnancy outcome
	Variables	OR	P-value	Adjusted OR	P-value
		(95% CI)		(95% CI)
	Number of retrieved oocytes (n)
	≤10	Reference		n/a
	≥11–≤15	1.071 (0.690–1.662)	0.76	n/a
	≥16–≤22	1.401 (0.905–2.168)	0.131	n/a
	≥23	1.731 (1.111–2.697)	0.015	n/a
	Fertilized embryos (n)
	≤7	Reference		Reference
	≥8–≤10	1.617 (1.049–2.492)	0.029	n/a
	≥11–≤14	1.011 (0.645–1.586)	0.962	n/a
	≥15	1.831 (1.194–2.807)	0.006	1.599 (1.007–2.540)*	0.047
	Fertilization method
	IVF	0.901 (0.499–1.629)	0.731	n/a
	ICSI	0.923 (0.527–1.616)	0.779	n/a
	Half ICSI	Reference		n/a
	Number of frozen blastocysts (n)
	≤1	Reference		n/a
	≥2-≤3	0.951 (0.626–1.445)	0.815	n/a
	≥4-≤5	1.327 (0.826–2.130)	0.242	n/a
	≥6	1.344 (0.810–2.230)	0.253	n/a
	Vitrification total
	All freezing	1.064 (0.748–1.515)	0.729	n/a
	Surplus	Reference		n/a
	Blastocyst morphology (BQS)
	Good	0.527 (0.348–0.800)	0.003	0.616 (0.385–0.984)*	0.042
	Poor	Reference		Reference
	Day of vitrification
	Day 5	1.820 (1.130–2.930)	0.014	2.017 (1.163–3.498)*	0.013
	Day 6	Reference		Reference
	Blastocyst diameter (μm)
	<135μm	Reference		n/a
	≥135.1μm~≤144.0μm	1.552 (1.012–2.381)	0.044	n/a
	≥144.1μm~≤153.0μm	1.104 (0.718–1.698)	0.652	n/a
	≥153.1μm	1.422 (0.924–2.188)	0.11	n/a
	Blastocyst re-expansion speed (μm/min)
	≤50μm/min	Reference		Reference
	≥50.1μm~≤100μm/min	1.610 (1.067–2.430)	0.023	n/a
	≥100.1μm/min	2.057 (1.331–3.178)	0.001	1.996 (1.220–3.268)*	0.006
	Embryo string
	Yes	1.416 (1.035–1.939)	0.03	1.433 (1.013–2.028)*	0.042
	No	Reference		Reference
	n/a not applicable
	* Adjusted ORs are reported for variables in the final logistic regression model after backward stepwise selection
